# Supplementary material for: Contribution of land use to the interannual variability of the land carbon cycle
Source: Nat Commun. 2020 Jun 23;11:3170. doi: 10.1038/s41467-020-16953-8 (PMC7311403; doi:10.1038/s41467-020-16953-8)
Supplement: Supplementary file 3 — Supplementary Data 1 [file 41467_2020_16953_MOESM3_ESM.zip]

Archive with 7 entries (6 files):
- Data/
- Data/Fig2.nc
- Data/Fig3.xlsx
- Data/Fig4.xlsx
- Data/Fig5.xlsx
- Data/Fig6.xlsx
- Data/Fig7.xlsx
