# Supplementary material for: Contribution of land use to the interannual variability of the land carbon cycle
Source: Nat Commun. 2020 Jun 23;11:3170. doi: 10.1038/s41467-020-16953-8 (PMC7311403; doi:10.1038/s41467-020-16953-8)
Supplement: Supplementary file 3 — Supplementary Data 1 [file 41467_2020_16953_MOESM3_ESM.zip › Data/Fig3.xlsx]

## Sheet: Readme
All data show forest carbon sink for 2000-2007 in Pg C yr-1.

## Sheet: Temperate and boreal regions
	ORCHIDEE		Pan et al., 2011
	Intact forest	Secondary forest
North America	0.301043	-0.0317846	0.22
western Europe	0.0677432	0.0567821	0.28
the former Soviet Union	0.437288	0.114726	0.44
China Region	0.103209	0.146632	0.16
Pacific developed region	0.0519616	0.015932	0.12
Temperate and boreal regions	0.961245	0.302288	1.22

## Sheet: Tropical region
	ORCHIDEE	Pan et al., 2011
South and Central America	0.541816	0.54
tropical Africa	0.238418	0.5
south and southeast Asia	0.231845	0.13
Tropical region	1.01208	1.17
