# Supplementary material for: Contribution of land use to the interannual variability of the land carbon cycle
Source: Nat Commun. 2020 Jun 23;11:3170. doi: 10.1038/s41467-020-16953-8 (PMC7311403; doi:10.1038/s41467-020-16953-8)
Supplement: Supplementary file 3 — Supplementary Data 1 [file 41467_2020_16953_MOESM3_ESM.zip › Data/Fig4.xlsx]

## Sheet: Readme
The unit for all flux variables is Pg C yr-1.

## Sheet: ORCHIDEE
	ELUC	Efire	Ewood	Elegacy	Srecov
1850	0.472925	0.418623	0.139671	0.240159	0.325529
1851	0.394575	0.390747	0.140392	0.0988943	0.235458
1852	0.459256	0.391873	0.141122	0.197232	0.27097
1853	0.300339	0.392595	0.141879	0.139107	0.373242
1854	0.457587	0.393744	0.142641	0.17858	0.257378
1855	0.194089	0.394101	0.143419	-0.0301495	0.313281
1856	0.425418	0.398738	0.144203	0.105971	0.223493
1857	0.303257	0.403537	0.145014	0.0739233	0.319217
1858	0.592433	0.403535	0.145849	0.239923	0.196874
1859	0.421102	0.407809	0.146677	0.239683	0.373067
1860	0.325654	0.447746	0.147522	0.185781	0.455394
1861	0.680202	0.414934	0.148391	0.278838	0.161961
1862	0.741617	0.426182	0.149284	0.306628	0.140477
1863	0.471503	0.435378	0.150172	0.145345	0.259392
1864	0.432757	0.441288	0.151083	0.15155	0.311165
1865	0.548877	0.44372	0.152011	0.223487	0.270341
1866	0.462006	0.446274	0.152952	0.0990518	0.236272
1867	0.445007	0.448415	0.153886	0.121063	0.278357
1868	0.609693	0.454182	0.15484	0.287989	0.287317
1869	0.329223	0.470946	0.155825	-0.0111517	0.286396
1870	0.591959	0.472471	0.156827	0.288676	0.326015
1871	0.49371	0.418399	0.157823	0.146781	0.229293
1872	0.542801	0.426899	0.15882	0.215185	0.258103
1873	0.396579	0.431356	0.159825	0.150871	0.345474
1874	0.545144	0.433665	0.160857	0.189709	0.239087
1875	0.250934	0.438283	0.161895	-0.035893	0.313351
1876	0.551565	0.442227	0.162977	0.135335	0.188974
1877	0.432039	0.447166	0.164077	0.108848	0.288052
1878	0.806703	0.448435	0.165183	0.322999	0.129913
1879	0.603307	0.468501	0.16631	0.273302	0.304806
1880	0.469381	0.494633	0.167453	0.217624	0.41033
1881	0.887341	0.489849	0.168603	0.389094	0.160205
1882	0.868752	0.484994	0.169818	0.325325	0.111385
1883	0.593186	0.48003	0.171088	0.201799	0.259731
1884	0.491007	0.485262	0.172348	0.157571	0.324174
1885	0.716718	0.496545	0.173635	0.332802	0.286265
1886	0.606102	0.500145	0.17496	0.177857	0.246861
1887	0.62864	0.502553	0.176307	0.228214	0.278435
1888	0.734206	0.508354	0.177655	0.337212	0.289016
1889	0.494891	0.512777	0.179046	0.0964013	0.293335
1890	0.77103	0.516129	0.180474	0.446492	0.372065
1891	0.686215	0.508087	0.181949	0.237271	0.241092
1892	0.741345	0.512197	0.183385	0.337689	0.291926
1893	0.564263	0.513551	0.184847	0.298132	0.432266
1894	0.65163	0.517149	0.186372	0.243854	0.295744
1895	0.368459	0.518734	0.187924	0.0704431	0.408642
1896	0.701266	0.532629	0.189445	0.235178	0.255986
1897	0.597401	0.547692	0.190997	0.231012	0.372299
1898	1.13038	0.597386	0.192627	0.553087	0.212721
1899	0.780304	0.594743	0.194261	0.376979	0.385679
1900	0.683104	0.62129	0.195934	0.341926	0.476046
1901	1.07275	0.550104	0.197659	0.561032	0.236042
1902	1.13798	0.552251	0.199453	0.582594	0.196323
1903	0.725392	0.56201	0.201273	0.27254	0.310432
1904	0.637494	0.56593	0.203128	0.270724	0.402288
1905	0.927247	0.565004	0.205016	0.52842	0.371193
1906	0.781818	0.566462	0.206989	0.329028	0.320661
1907	0.801948	0.572559	0.209001	0.362903	0.342515
1908	0.876354	0.572724	0.210979	0.441284	0.348633
1909	0.75771	0.575186	0.212893	0.300907	0.331276
1910	0.907814	0.58141	0.214783	0.550453	0.438833
1911	0.890521	0.550468	0.216649	0.439675	0.316271
1912	0.935159	0.552693	0.218505	0.508187	0.344226
1913	0.729628	0.550875	0.220275	0.44145	0.482973
1914	0.689012	0.554555	0.221928	0.286245	0.373716
1915	0.524884	0.554477	0.223537	0.17573	0.428859
1916	0.841447	0.556518	0.225056	0.351597	0.291725
1917	0.635604	0.562195	0.226509	0.253708	0.406807
1918	1.32129	0.567254	0.227909	0.752173	0.226045
1919	0.744717	0.572712	0.229265	0.397668	0.454928
1920	0.640386	0.589406	0.23053	0.386081	0.565631
1921	0.872524	0.512759	0.231702	0.473943	0.34588
1922	0.980296	0.508105	0.232811	0.513112	0.273732
1923	0.71509	0.501479	0.234028	0.213794	0.23421
1924	0.988499	0.496875	0.235338	0.599098	0.342813
1925	0.547012	0.49436	0.236745	0.360788	0.544882
1926	0.833432	0.495446	0.238182	0.435845	0.336041
1927	0.703855	0.49505	0.239739	0.390799	0.421733
1928	0.878744	0.494981	0.24121	0.566977	0.424424
1929	0.800354	0.49693	0.242613	0.465104	0.404292
1930	0.912746	0.539559	0.244003	0.545995	0.416811
1931	1.00304	0.528279	0.245321	0.653728	0.42429
1932	0.59988	0.525785	0.246552	0.327467	0.499924
1933	0.629651	0.525035	0.247543	0.313917	0.456844
1934	0.844986	0.520187	0.248337	0.545796	0.469334
1935	1.08356	0.520211	0.249133	0.653596	0.339376
1936	0.755118	0.515266	0.250095	0.436316	0.446558
1937	0.765024	0.511535	0.251003	0.552654	0.550169
1938	0.827994	0.507186	0.252101	0.578785	0.510078
1939	0.658806	0.506316	0.253381	0.442577	0.543468
1940	0.610503	0.551383	0.254819	0.49141	0.68711
1941	0.552823	0.532426	0.256399	0.322301	0.558303
1942	0.969335	0.569614	0.258094	0.613978	0.47235
1943	0.987538	0.605793	0.259838	0.622327	0.500421
1944	0.888159	0.580939	0.261586	0.564665	0.519032
1945	1.12326	0.592771	0.263141	0.725492	0.458147
1946	0.726443	0.608054	0.264403	0.431263	0.577276
1947	0.932901	0.624915	0.265517	0.550904	0.508435
1948	0.453102	0.629927	0.266499	0.386691	0.830015
1949	0.969749	0.640149	0.267359	0.831706	0.769466
1950	0.719579	0.662949	0.26799	0.488398	0.699758
1951	0.704079	0.549962	0.268466	0.642856	0.757204
1952	0.988304	0.566073	0.268766	0.890354	0.736889
1953	0.567179	0.580044	0.269131	0.485924	0.76792
1954	0.547458	0.602584	0.269595	0.429802	0.754523
1955	0.697791	0.639661	0.270124	0.563973	0.775967
1956	0.216233	0.679674	0.270789	0.142804	0.877035
1957	1.2311	0.751976	0.271509	0.89131	0.6837
1958	1.27308	0.778685	0.272024	0.775088	0.552715
1959	0.830393	0.783111	0.272269	0.706498	0.931485
1960	0.93243	0.804652	0.272344	0.738536	0.883102
1961	0.75785	0.809467	0.272242	0.580437	0.904297
1962	0.867292	0.796034	0.271968	0.733565	0.934275
1963	0.589379	0.776581	0.27163	0.473601	0.932433
1964	0.758607	0.751735	0.271399	0.591576	0.856103
1965	1.23358	0.733104	0.271045	0.98577	0.756343
1966	1.03131	0.730825	0.27092	0.713821	0.684258
1967	0.561094	0.745853	0.270948	0.472711	0.928419
1968	0.317902	0.768173	0.271165	0.265393	0.986828
1969	1.19362	0.814786	0.271497	0.875958	0.768621
1970	1.03407	0.820285	0.272052	0.70947	0.767737
1971	0.705099	0.837921	0.272879	0.439897	0.845598
1972	1.19526	0.842925	0.274	0.811358	0.733022
1973	0.928868	0.847415	0.275241	0.697425	0.891213
1974	0.252962	0.829549	0.276281	-0.00496713	0.8479
1975	1.16721	0.837938	0.277787	0.913025	0.861544
1976	0.330387	0.833463	0.279024	0.249225	1.03133
1977	0.903123	0.820613	0.279633	0.689858	0.88698
1978	0.248627	0.805342	0.280676	-0.0499634	0.787428
1979	1.14544	0.79061	0.281828	0.824248	0.751244
1980	1.53202	0.787937	0.283224	1.23634	0.775484
1981	0.443409	0.794206	0.284739	0.176963	0.812499
1982	1.0621	0.780119	0.285969	0.750318	0.754303
1983	1.65581	0.809041	0.286793	1.30157	0.741595
1984	0.570314	0.854815	0.287348	0.354211	0.92606
1985	0.787065	0.850341	0.288078	0.504792	0.856146
1986	0.939639	0.857417	0.289124	0.555437	0.76234
1987	1.62921	0.874167	0.290487	1.11356	0.649008
1988	0.975945	0.93522	0.291775	0.643196	0.894246
1989	0.54134	1.00266	0.293336	0.125198	0.879856
1990	1.52082	1.10136	0.294666	0.870288	0.745497
1991	1.35501	1.11527	0.295914	0.766261	0.822433
1992	1.72438	1.19853	0.297285	1.01568	0.78711
1993	1.3053	1.2085	0.298053	0.663764	0.865017
1994	1.68623	1.21507	0.29854	0.966395	0.793775
1995	1.49445	1.22485	0.298473	0.825896	0.854776
1996	1.29812	1.23954	0.298123	0.745095	0.984638
1997	1.12206	1.24958	0.298045	0.462865	0.888428
1998	1.83124	1.26671	0.297549	1.14115	0.874165
1999	1.41052	1.24848	0.297149	0.824527	0.959636
2000	1.14715	1.23689	0.296548	0.560044	0.946327
2001	1.60653	1.22583	0.296161	0.988926	0.90439
2002	2.16854	1.24655	0.296465	1.51513	0.889605
2003	1.30902	1.13874	0.296854	0.735169	0.861737
2004	0.951218	1.14455	0.297853	0.442487	0.933675
2005	2.09006	1.19348	0.299224	1.399	0.801639
2006	1.4011	1.15678	0.300954	0.820231	0.876868
2007	1.37528	1.08857	0.302793	0.845236	0.861319
2008	1.2322	1.13414	0.304362	0.730317	0.936614
2009	1.28924	1.08675	0.305802	0.798092	0.901402
2010	1.27213	0.973405	0.306464	0.928016	0.935755
2011	0.958386	0.92587	0.306212	0.638202	0.911898
2012	1.64946	0.956231	0.306463	1.18296	0.796196
2013	0.986683	0.899198	0.307568	0.671036	0.891119
2014	0.861145	0.905519	0.308431	0.58132	0.934124
2015	1.92162	0.900983	0.309319	1.48137	0.770055

## Sheet: HN2017
	ELUC	Efire	Ewood	Elegacy	Srecov
1850	0.552918	0.750665	0.199907	0.236114	0.640458
1851	0.554312	0.753425	0.201246	0.236017	0.642785
1852	0.556324	0.755416	0.202601	0.237247	0.645135
1853	0.559703	0.760384	0.203971	0.23692	0.647606
1854	0.563658	0.765607	0.205357	0.237	0.650202
1855	0.568409	0.771238	0.206758	0.237552	0.652901
1856	0.573685	0.77704	0.208175	0.238493	0.655694
1857	0.579126	0.78264	0.209608	0.239778	0.658566
1858	0.584576	0.787909	0.21106	0.241397	0.661509
1859	0.589886	0.792871	0.21253	0.243257	0.664544
1860	0.595516	0.798084	0.214021	0.245379	0.667673
1861	0.601954	0.804051	0.215533	0.247791	0.670917
1862	0.609168	0.810608	0.217065	0.250513	0.674255
1863	0.616884	0.817408	0.218617	0.253531	0.677638
1864	0.623957	0.823362	0.220192	0.256763	0.68105
1865	0.629471	0.827758	0.221789	0.260107	0.684474
1866	0.634304	0.831658	0.223408	0.263542	0.687971
1867	0.639854	0.836412	0.225049	0.267076	0.691559
1868	0.645655	0.841071	0.226713	0.270738	0.695136
1869	0.65113	0.845111	0.228401	0.274485	0.698709
1870	0.656056	0.84844	0.230116	0.278282	0.702284
1871	0.660633	0.851396	0.231858	0.282027	0.705858
1872	0.667901	0.856967	0.233629	0.285616	0.709316
1873	0.675609	0.862147	0.235431	0.289958	0.712785
1874	0.683813	0.867477	0.237266	0.294548	0.716227
1875	0.691603	0.872101	0.239136	0.299528	0.719828
1876	0.69818	0.875968	0.241042	0.304163	0.723596
1877	0.701892	0.877017	0.242983	0.308649	0.727308
1878	0.704448	0.877418	0.244959	0.312516	0.730955
1879	0.708456	0.879835	0.246971	0.31576	0.734585
1880	0.714637	0.884671	0.249025	0.318738	0.738242
1881	0.723438	0.892075	0.251131	0.32175	0.741937
1882	0.73323	0.900336	0.253286	0.324788	0.745683
1883	0.744034	0.908992	0.25549	0.328381	0.749478
1884	0.754755	0.916602	0.257742	0.332932	0.753295
1885	0.765535	0.923443	0.260044	0.338273	0.757119
1886	0.773578	0.926552	0.262391	0.344544	0.760972
1887	0.775979	0.92639	0.26478	0.348759	0.765199
1888	0.781912	0.931522	0.267212	0.351129	0.769314
1889	0.784884	0.934235	0.269689	0.353636	0.773984
1890	0.787771	0.938138	0.272211	0.355398	0.77904
1891	0.791459	0.943621	0.274772	0.356648	0.784398
1892	0.796371	0.949534	0.277371	0.358436	0.789611
1893	0.803012	0.95637	0.280009	0.360519	0.7944
1894	0.810441	0.962523	0.282686	0.363564	0.798755
1895	0.816987	0.966673	0.285407	0.367316	0.802766
1896	0.822436	0.969084	0.288178	0.371552	0.806688
1897	0.827689	0.969941	0.29101	0.377054	0.810589
1898	0.831657	0.969703	0.293927	0.382293	0.814511
1899	0.834483	0.968962	0.296949	0.386852	0.818504
1900	0.836278	0.96854	0.300066	0.390431	0.822967
1901	0.839965	0.970149	0.303223	0.393182	0.826784
1902	0.84292	0.970452	0.306461	0.395522	0.829698
1903	0.847374	0.972006	0.309779	0.39786	0.832444
1904	0.851724	0.972853	0.313176	0.400456	0.834926
1905	0.855671	0.972432	0.31665	0.403586	0.837156
1906	0.85796	0.970056	0.320008	0.406827	0.839083
1907	0.857511	0.966043	0.323261	0.409455	0.841394
1908	0.857582	0.963735	0.326425	0.411302	0.84402
1909	0.860367	0.96526	0.329514	0.412775	0.847318
1910	0.860325	0.963436	0.332539	0.415468	0.851249
1911	0.855284	0.958192	0.335451	0.417066	0.855551
1912	0.849788	0.952113	0.338258	0.41807	0.858774
1913	0.841151	0.943823	0.340971	0.418721	0.862482
1914	0.826485	0.933431	0.343583	0.417443	0.868086
1915	0.817546	0.930141	0.346116	0.414748	0.873569
1916	0.813971	0.932616	0.348439	0.41174	0.878932
1917	0.816335	0.941783	0.350551	0.409244	0.885346
1918	0.828961	0.960156	0.352465	0.407975	0.891735
1919	0.844578	0.97854	0.354185	0.408882	0.897125
1920	0.861106	0.995529	0.355714	0.412224	0.902454
1921	0.876467	1.01045	0.357462	0.417444	0.908982
1922	0.893284	1.02399	0.359404	0.424406	0.914604
1923	0.900708	1.0252	0.361502	0.43224	0.918322
1924	0.905511	1.02517	0.363743	0.440077	0.923564
1925	0.910962	1.02718	0.366101	0.447407	0.929808
1926	0.914311	1.02732	0.368075	0.454172	0.935329
1927	0.912941	1.02452	0.369706	0.459797	0.941152
1928	0.909357	1.02123	0.371044	0.464518	0.947507
1929	0.908728	1.02347	0.372104	0.468676	0.95559
1930	0.922033	1.04009	0.372903	0.473437	0.964462
1931	0.939598	1.05904	0.373277	0.479989	0.972777
1932	0.958084	1.07699	0.373269	0.488705	0.980945
1933	0.985187	1.09966	0.373681	0.499179	0.987395
1934	1.0093	1.11388	0.374481	0.513481	0.992608
1935	1.02827	1.12347	0.375641	0.527142	0.99804
1936	1.04366	1.12921	0.377086	0.540442	1.00313
1937	1.05839	1.13417	0.378753	0.553319	1.0079
1938	1.06254	1.12974	0.380602	0.56613	1.01399
1939	1.06575	1.126	0.38254	0.577412	1.02025
1940	1.05771	1.11255	0.384564	0.586152	1.02561
1941	1.04309	1.09603	0.386186	0.591437	1.03061
1942	1.02056	1.075	0.387337	0.592816	1.03464
1943	0.994847	1.05527	0.388078	0.590806	1.03935
1944	0.976285	1.04643	0.388458	0.58658	1.04523
1945	0.964812	1.04683	0.388534	0.581237	1.05184
1946	0.957618	1.04971	0.388632	0.576274	1.05704
1947	0.945768	1.04684	0.388742	0.572572	1.06242
1948	0.923944	1.03382	0.388706	0.570212	1.06884
1949	0.896778	1.01537	0.388529	0.568038	1.0752
1950	0.875248	1.00071	0.388314	0.565744	1.07956
1951	0.832145	0.961957	0.38819	0.565025	1.08306
1952	0.812608	0.943092	0.388169	0.569242	1.08793
1953	0.813078	0.958418	0.388247	0.55925	1.09287
1954	0.818577	0.976663	0.388419	0.551942	1.09848
1955	0.841394	1.00908	0.388707	0.548261	1.10468
1956	0.875646	1.04825	0.38862	0.551072	1.11232
1957	0.916285	1.08465	0.388213	0.563704	1.12031
1958	0.959978	1.11715	0.387514	0.583764	1.12848
1959	0.997975	1.14298	0.386544	0.605045	1.13662
1960	1.02378	1.15326	0.38533	0.630155	1.14499
1961	1.05456	1.17278	0.384094	0.652566	1.15491
1962	1.06233	1.16745	0.383256	0.674217	1.16262
1963	1.01852	1.1201	0.382404	0.686542	1.17055
1964	0.965119	1.07204	0.382336	0.690339	1.17962
1965	0.907569	1.02887	0.382597	0.683644	1.18757
1966	0.848678	0.986204	0.382963	0.672987	1.1935
1967	0.830952	0.997604	0.383267	0.649138	1.19908
1968	0.845613	1.02105	0.383757	0.645711	1.20493
1969	0.884097	1.06735	0.384556	0.642145	1.20998
1970	0.909405	1.08841	0.38561	0.652637	1.21727
1971	0.896517	1.07432	0.386846	0.660612	1.22528
1972	0.860487	1.03888	0.387754	0.667124	1.23329
1973	0.843094	1.04426	0.389407	0.650223	1.24082
1974	0.801912	1.02043	0.390696	0.63855	1.24778
1975	0.781547	1.02347	0.390457	0.620314	1.25271
1976	0.767067	1.03083	0.391465	0.602944	1.25819
1977	0.743179	1.02051	0.392441	0.5944	1.26418
1978	0.689666	0.977003	0.394312	0.587423	1.26909
1979	0.656621	0.963374	0.396757	0.571941	1.27547
1980	0.624067	0.942962	0.39861	0.56513	1.28265
1981	0.604954	0.942219	0.399644	0.551684	1.28861
1982	0.594841	0.960323	0.399793	0.531104	1.29639
1983	0.650522	1.03794	0.401542	0.514323	1.3033
1984	0.693843	1.08562	0.403863	0.512331	1.30798
1985	0.715118	1.10827	0.405789	0.513497	1.31245
1986	0.758945	1.1557	0.408357	0.514057	1.31919
1987	0.802825	1.18998	0.411467	0.526546	1.32518
1988	0.807385	1.18732	0.414375	0.537122	1.33144
1989	0.841312	1.22097	0.417285	0.54288	1.33984
1990	1.04675	1.41454	0.419399	0.563873	1.35108
1991	1.16022	1.48405	0.419846	0.619983	1.36366
1992	1.26723	1.56566	0.419955	0.657086	1.37565
1993	1.32566	1.59421	0.419927	0.694951	1.38397
1994	1.36793	1.59935	0.420198	0.73954	1.39218
1995	1.38258	1.59653	0.420976	0.767625	1.40419
1996	1.37886	1.58597	0.421261	0.782808	1.41353
1997	1.87561	2.07874	0.422123	0.795192	1.42356
1998	1.33259	1.54058	0.422664	0.798364	1.43291
1999	1.30553	1.51549	0.423768	0.802449	1.44098
2000	1.2382	1.45445	0.425828	0.797636	1.44569
2001	1.22942	1.4574	0.426357	0.791796	1.45348
2002	1.30568	1.54842	0.42751	0.784837	1.4638
2003	1.22248	1.47104	0.429195	0.785321	1.4727
2004	1.25502	1.50257	0.431384	0.794663	1.4834
2005	1.2362	1.48684	0.434053	0.802622	1.49666
2006	1.33003	1.57872	0.435285	0.815674	1.50812
2007	1.08294	1.33715	0.436534	0.823122	1.52135
2008	1.0937	1.37044	0.43605	0.818529	1.53788
2009	1.18141	1.47079	0.434074	0.821839	1.55096
2010	1.11574	1.4152	0.434709	0.82518	1.56415
2011	1.07581	1.38136	0.436504	0.832126	1.57814
2012	1.06159	1.39397	0.438149	0.819128	1.59277
2013	1.00069	1.35962	0.440102	0.806134	1.60745
2014	1.05947	1.44048	0.442393	0.799098	1.62421
2015	1.13247	1.53031	0.444838	0.796185	1.64018
