# Supplementary material for: Contribution of land use to the interannual variability of the land carbon cycle
Source: Nat Commun. 2020 Jun 23;11:3170. doi: 10.1038/s41467-020-16953-8 (PMC7311403; doi:10.1038/s41467-020-16953-8)
Supplement: Supplementary file 3 — Supplementary Data 1 [file 41467_2020_16953_MOESM3_ESM.zip › Data/Fig5.xlsx]

## Sheet: Bookkeeping and residual budget
	Fossil fuel and industry	Managed land (Land use change)	Ocean	Intact land	Atmosphere
1959	2.454	0.997975	0.771966	0.644809	2.0352
1960	2.569	1.02378	0.78324	1.30435	1.5052
1961	2.58	1.05456	0.650037	1.33092	1.6536
1962	2.686	1.06233	0.74757	1.81356	1.1872
1963	2.833	1.01852	0.878472	1.76465	1.2084
1964	2.995	0.965118	1.06124	1.86008	1.0388
1965	3.13	0.907569	1.18105	0.524519	2.332
1966	3.288	0.848678	1.18912	0.61556	2.332
1967	3.393	0.830951	0.996855	1.9339	1.2932
1968	3.566	0.845613	1.03826	1.27456	2.0988
1969	3.78	0.884097	1.07186	0.793832	2.7984
1970	4.053	0.909405	1.00983	1.55697	2.3956
1971	4.208	0.896517	1.08802	2.4689	1.5476
1972	4.376	0.860486	1.31083	0.809257	3.1164
1973	4.614	0.843094	1.30183	1.06006	3.0952
1974	4.623	0.801912	1.24881	2.73451	1.4416
1975	4.596	0.781548	1.26349	1.50646	2.6076
1976	4.864	0.767067	1.33695	2.23772	2.0564
1977	5.016	0.743179	1.37496	0.313821	4.0704
1978	5.074	0.689666	1.43256	1.59631	2.7348
1979	5.357	0.656621	1.28694	0.189878	4.5368
1980	5.301	0.624067	1.56947	0.730398	3.6252
1981	5.138	0.604954	1.59981	1.70515	2.438
1982	5.094	0.594842	1.6551	1.91374	2.12
1983	5.075	0.650522	1.81039	0.0143293	3.9008
1984	5.258	0.693843	1.71944	1.6036	2.6288
1985	5.417	0.715118	1.71408	0.962438	3.4556
1986	5.583	0.758946	1.74938	2.40896	2.1836
1987	5.725	0.802824	1.74774	-0.922717	5.7028
1988	5.936	0.807384	1.71482	0.258568	4.77
1989	6.066	0.841312	1.72535	2.25636	2.9256
1990	6.0645	1.04675	1.79033	2.81932	2.5016
1991	6.13296	1.16022	1.86892	3.87666	1.5476
1992	6.07164	1.26723	2.06994	3.78494	1.484
1993	6.06264	1.32566	2.01683	2.78507	2.5864
1994	6.16814	1.36793	1.90414	2.07032	3.5616
1995	6.2999	1.38258	1.84989	1.6986	4.134
1996	6.4421	1.37886	1.81534	3.73721	2.2684
1997	6.54898	1.87561	1.8689	2.3581	4.1976
1998	6.56826	1.33259	2.0557	-0.112049	5.9572
1999	6.55353	1.30553	1.95653	3.04053	2.862
2000	6.72491	1.2382	1.86624	3.46807	2.6288
2001	6.88576	1.22942	1.73096	2.48342	3.9008
2002	6.98648	1.30568	2.03606	1.21051	5.0456
2003	7.36771	1.22248	2.12374	1.65405	4.8124
2004	7.73383	1.25502	2.0393	3.66354	3.286
2005	8.03277	1.2362	2.0827	2.01347	5.1728
2006	8.32392	1.33004	2.19112	3.71043	3.7524
2007	8.49083	1.08294	2.25762	2.88535	4.4308
2008	8.76648	1.0937	2.17891	3.90767	3.7736
2009	8.68915	1.18141	2.2137	4.22245	3.4344
2010	9.1209	1.11574	2.1652	2.89864	5.1728
2011	9.49543	1.07581	2.33173	4.67791	3.5616
2012	9.66695	1.06159	2.38152	3.30142	5.0456
2013	9.76506	1.00069	2.41642	3.17653	5.1728
2014	9.84755	1.05947	2.50982	4.1572	4.24
2015	9.83056	1.14552	2.57049	2.1728	6.2328

## Sheet: ORCHIDEE
	Fossil fuel and industry	Elegacy	Ewood	Efire	Ocean	Secondary forest	Intact land	Atmosphere
1959	2.454	0.706498	0.272269	0.783111	0.771966	0.931485	1.62434	2.0352
1960	2.569	0.738536	0.272344	0.804652	0.78324	0.883102	1.83715	1.5052
1961	2.58	0.580437	0.272242	0.809467	0.650037	0.904297	1.39716	1.6536
1962	2.686	0.733565	0.271968	0.796034	0.74757	0.934275	2.10443	1.1872
1963	2.833	0.473601	0.27163	0.776581	0.878472	0.932433	1.48627	1.2084
1964	2.995	0.591576	0.271399	0.751735	1.06124	0.856103	1.81336	1.0388
1965	3.13	0.98577	0.271045	0.733104	1.18105	0.756343	1.24561	2.332
1966	3.288	0.713821	0.27092	0.730825	1.18912	0.684258	1.48604	2.332
1967	3.393	0.472711	0.270948	0.745853	0.996855	0.928419	1.88421	1.2932
1968	3.566	0.265393	0.271165	0.768173	1.03826	0.986828	2.19626	2.0988
1969	3.78	0.875958	0.271497	0.814786	1.07186	0.768621	1.37193	2.7984
1970	4.053	0.70947	0.272052	0.820285	1.00983	0.767737	1.34518	2.3956
1971	4.208	0.439897	0.272879	0.837921	1.08802	0.845598	2.15966	1.5476
1972	4.376	0.811358	0.274	0.842925	1.31083	0.733022	1.59545	3.1164
1973	4.614	0.697425	0.275241	0.847415	1.30183	0.891213	1.65959	3.0952
1974	4.623	-0.00496713	0.276281	0.829549	1.24881	0.8479	3.20331	1.4416
1975	4.596	0.913025	0.277787	0.837938	1.26349	0.861544	2.44735	2.6076
1976	4.864	0.249225	0.279024	0.833463	1.33695	1.03133	2.72244	2.0564
1977	5.016	0.689858	0.279633	0.820613	1.37496	0.88698	1.84822	4.0704
1978	5.074	-0.0499634	0.280676	0.805342	1.43256	0.787428	2.61585	2.7348
1979	5.357	0.824248	0.281828	0.79061	1.28694	0.751244	2.11521	4.5368
1980	5.301	1.23634	0.283224	0.787937	1.56947	0.775484	1.65824	3.6252
1981	5.138	0.176963	0.284739	0.794206	1.59981	0.812499	2.518	2.438
1982	5.094	0.750318	0.285969	0.780119	1.6551	0.754303	1.9788	2.12
1983	5.075	1.30157	0.286793	0.809041	1.81039	0.741595	0.773538	3.9008
1984	5.258	0.354211	0.287348	0.854815	1.71944	0.92606	2.95635	2.6288
1985	5.417	0.504792	0.288078	0.850341	1.71408	0.856146	2.96109	3.4556
1986	5.583	0.555437	0.289124	0.857417	1.74938	0.76234	2.66756	2.1836
1987	5.725	1.11356	0.290487	0.874167	1.74774	0.649008	1.08149	5.7028
1988	5.936	0.643196	0.291775	0.93522	1.71482	0.894246	2.13638	4.77
1989	6.066	0.125198	0.293336	1.00266	1.72535	0.879856	3.45537	2.9256
1990	6.0645	0.870288	0.294666	1.10136	1.79033	0.745497	2.11084	2.5016
1991	6.13296	0.766261	0.295914	1.11527	1.86892	0.822433	1.84631	1.5476
1992	6.07164	1.01568	0.297285	1.19853	2.06994	0.78711	1.89516	1.484
1993	6.06264	0.663764	0.298053	1.2085	2.01683	0.865017	2.61467	2.5864
1994	6.16814	0.966395	0.29854	1.21507	1.90414	0.793775	1.92108	3.5616
1995	6.2999	0.825896	0.298473	1.22485	1.84989	0.854776	2.08295	4.134
1996	6.4421	0.745095	0.298123	1.23954	1.81534	0.984638	2.89524	2.2684
1997	6.54898	0.462865	0.298045	1.24958	1.8689	0.888428	2.35993	4.1976
1998	6.56826	1.14115	0.297549	1.26671	2.0557	0.874165	1.82446	5.9572
1999	6.55353	0.824527	0.297149	1.24848	1.95653	0.959636	3.06752	2.862
2000	6.72491	0.560044	0.296548	1.23689	1.86624	0.946327	3.09797	2.6288
2001	6.88576	0.988926	0.296161	1.22583	1.73096	0.90439	2.48602	3.9008
2002	6.98648	1.51513	0.296465	1.24655	2.03606	0.889605	1.80632	5.0456
2003	7.36771	0.735169	0.296854	1.13874	2.12374	0.861737	2.47719	4.8124
2004	7.73383	0.442487	0.297853	1.14455	2.0393	0.933675	2.6325	3.286
2005	8.03277	1.399	0.299224	1.19348	2.0827	0.801639	2.15812	5.1728
2006	8.32392	0.820231	0.300954	1.15678	2.19112	0.876868	2.76074	3.7524
2007	8.49083	0.845236	0.302793	1.08857	2.25762	0.861319	2.87709	4.4308
2008	8.76648	0.730317	0.304362	1.13414	2.17891	0.936614	3.22767	3.7736
2009	8.68915	0.798092	0.305802	1.08675	2.2137	0.901402	2.78833	3.4344
2010	9.1209	0.928016	0.306464	0.973405	2.1652	0.935755	2.40852	5.1728
2011	9.49543	0.638202	0.306212	0.92587	2.33173	0.911898	3.3635	3.5616
2012	9.66695	1.18296	0.306463	0.956231	2.38152	0.796196	2.51743	5.0456
2013	9.76506	0.671036	0.307568	0.899198	2.41642	0.891119	2.59901	5.1728
2014	9.84755	0.58132	0.308431	0.905519	2.50982	0.934124	3.06911	4.24
2015	9.83056	1.48137	0.309319	0.900983	2.57049	0.770055	1.71775	6.2328
