# Supplementary material for: Contribution of land use to the interannual variability of the land carbon cycle
Source: Nat Commun. 2020 Jun 23;11:3170. doi: 10.1038/s41467-020-16953-8 (PMC7311403; doi:10.1038/s41467-020-16953-8)
Supplement: Supplementary file 3 — Supplementary Data 1 [file 41467_2020_16953_MOESM3_ESM.zip › Data/Fig6.xlsx]

## Sheet: ORCHIDEE
	ELUC	Snet	SIntact
1959	0.830393	0.793952	1.62434
1960	0.93243	0.904722	1.83715
1961	0.75785	0.639309	1.39716
1962	0.867292	1.23713	2.10443
1963	0.589379	0.89689	1.48627
1964	0.758607	1.05475	1.81336
1965	1.23358	0.0120291	1.24561
1966	1.03131	0.454728	1.48604
1967	0.561094	1.32312	1.88421
1968	0.317902	1.87836	2.19626
1969	1.19362	0.178309	1.37193
1970	1.03407	0.311107	1.34518
1971	0.705099	1.45456	2.15966
1972	1.19526	0.400193	1.59545
1973	0.928868	0.730718	1.65959
1974	0.252962	2.95035	3.20331
1975	1.16721	1.28014	2.44735
1976	0.330387	2.39205	2.72244
1977	0.903123	0.945101	1.84822
1978	0.248627	2.36723	2.61585
1979	1.14544	0.969769	2.11521
1980	1.53202	0.126219	1.65824
1981	0.443409	2.07459	2.518
1982	1.0621	0.916697	1.9788
1983	1.65581	-0.882276	0.773538
1984	0.570314	2.38604	2.95635
1985	0.787065	2.17403	2.96109
1986	0.939639	1.72792	2.66756
1987	1.62921	-0.547717	1.08149
1988	0.975945	1.16043	2.13638
1989	0.54134	2.91403	3.45537
1990	1.52082	0.590015	2.11084
1991	1.35501	0.491297	1.84631
1992	1.72438	0.170778	1.89516
1993	1.3053	1.30937	2.61467
1994	1.68623	0.234849	1.92108
1995	1.49445	0.588503	2.08295
1996	1.29812	1.59712	2.89524
1997	1.12206	1.23787	2.35993
1998	1.83124	-0.00678124	1.82446
1999	1.41052	1.657	3.06752
2000	1.14715	1.95082	3.09797
2001	1.60653	0.87949	2.48602
2002	2.16854	-0.362227	1.80632
2003	1.30902	1.16816	2.47719
2004	0.951218	1.68128	2.6325
2005	2.09006	0.0680635	2.15812
2006	1.4011	1.35964	2.76074
2007	1.37528	1.50181	2.87709
2008	1.2322	1.99547	3.22767
2009	1.28924	1.49908	2.78833
2010	1.27213	1.13639	2.40852
2011	0.958386	2.40511	3.3635
2012	1.64946	0.86797	2.51743
2013	0.986683	1.61232	2.59901
2014	0.861145	2.20796	3.06911
2015	1.92162	-0.203872	1.71775

## Sheet: Bookkeeping and residual budget
	ELUC	Snet	SIntact
1959	0.997975	-0.353166	0.644809
1960	1.02378	0.28056	1.30435
1961	1.05456	0.276363	1.33092
1962	1.06233	0.75123	1.81356
1963	1.01852	0.746128	1.76465
1964	0.965118	0.894963	1.86008
1965	0.907569	-0.38305	0.524519
1966	0.848678	-0.233118	0.61556
1967	0.830951	1.10295	1.9339
1968	0.845613	0.428944	1.27456
1969	0.884097	-0.0902646	0.793832
1970	0.909405	0.647565	1.55697
1971	0.896517	1.57238	2.4689
1972	0.860486	-0.0512287	0.809257
1973	0.843094	0.21697	1.06006
1974	0.801912	1.93259	2.73451
1975	0.781548	0.724909	1.50646
1976	0.767067	1.47065	2.23772
1977	0.743179	-0.429358	0.313821
1978	0.689666	0.906644	1.59631
1979	0.656621	-0.466743	0.189878
1980	0.624067	0.106331	0.730398
1981	0.604954	1.10019	1.70515
1982	0.594842	1.3189	1.91374
1983	0.650522	-0.636193	0.0143293
1984	0.693843	0.909758	1.6036
1985	0.715118	0.24732	0.962438
1986	0.758946	1.65002	2.40896
1987	0.802824	-1.72554	-0.922717
1988	0.807384	-0.548816	0.258568
1989	0.841312	1.41505	2.25636
1990	1.04675	1.77258	2.81932
1991	1.16022	2.71644	3.87666
1992	1.26723	2.51771	3.78494
1993	1.32566	1.45941	2.78507
1994	1.36793	0.702394	2.07032
1995	1.38258	0.316011	1.6986
1996	1.37886	2.35835	3.73721
1997	1.87561	0.482487	2.3581
1998	1.33259	-1.44464	-0.112049
1999	1.30553	1.735	3.04053
2000	1.2382	2.22986	3.46807
2001	1.22942	1.254	2.48342
2002	1.30568	-0.0951756	1.21051
2003	1.22248	0.431573	1.65405
2004	1.25502	2.40852	3.66354
2005	1.2362	0.77727	2.01347
2006	1.33004	2.38039	3.71043
2007	1.08294	1.80241	2.88535
2008	1.0937	2.81398	3.90767
2009	1.18141	3.04105	4.22245
2010	1.11574	1.7829	2.89864
2011	1.07581	3.60209	4.67791
2012	1.06159	2.23984	3.30142
2013	1.00069	2.17584	3.17653
2014	1.05947	3.09773	4.1572
2015	1.14552	1.02727	2.1728
One standard deviations for ELUC, Snet and SIntact was taken as 0.5, 0.7 and 0.9
