# Supplementary material for: Contribution of land use to the interannual variability of the land carbon cycle
Source: Nat Commun. 2020 Jun 23;11:3170. doi: 10.1038/s41467-020-16953-8 (PMC7311403; doi:10.1038/s41467-020-16953-8)
Supplement: Supplementary file 3 — Supplementary Data 1 [file 41467_2020_16953_MOESM3_ESM.zip › Data/Fig7.xlsx]

## Sheet: Readme
The unit for carbon flux variables is Pg C yr-1; the unit for tropical air temperature (Tair) is °C.

## Sheet: Snet
	Bookkeeping and residual budget	ORCHIDEE	Tair
1959	-0.338487	-0.165332	0.264936
1960	0.258771	-0.0596887	0.126598
1961	0.218104	-0.330229	0.125682
1962	0.656501	0.262468	0.0609035
1963	0.614931	-0.0829019	0.118821
1964	0.727296	0.0698326	-0.00057789
1965	-0.587186	-0.978017	-0.00645309
1966	-0.473724	-0.540445	0.182592
1967	0.825871	0.322818	-0.102203
1968	0.1154	0.872934	-0.142121
1969	-0.440278	-0.832245	0.30209
1970	0.261083	-0.704575	0.153132
1971	1.14943	0.43375	-0.307069
1972	-0.51065	-0.625743	0.0241252
1973	-0.27892	-0.300344	0.181573
1974	1.40024	1.91416	-0.397312
1975	0.15608	0.238827	-0.306243
1976	0.865355	1.34561	-0.375357
1977	-1.07113	-0.10647	-0.116477
1978	0.228408	1.31053	-0.130623
1979	-1.18145	-0.0920565	0.0238253
1980	-0.644844	-0.940734	0.0766341
1981	0.312547	1.00251	-0.080747
1982	0.494786	-0.160509	-0.10439
1983	-1.49678	-1.96461	0.193481
1984	0.0127058	1.29858	-0.160818
1985	-0.686202	1.08144	-0.143702
1986	0.680025	0.630204	-0.0855781
1987	-2.732	-1.65056	0.327614
1988	-1.59175	0.0524617	0.12311
1989	0.335652	1.80094	-0.271872
1990	0.656708	-0.528208	0.0918617
1991	1.5641	-0.632053	-0.007667
1992	1.3289	-0.957699	-0.12037
1993	0.23413	0.175763	-0.0914034
1994	-0.559351	-0.903883	-0.125038
1995	-0.982203	-0.555355	0.0576433
1996	1.02367	0.448133	-0.0725887
1997	-0.888666	0.0837537	0.0707302
1998	-2.85226	-1.16602	0.434962
1999	0.290904	0.492631	-0.182897
2000	0.749303	0.781327	-0.175906
2001	-0.263032	-0.29513	0.0142372
2002	-1.64868	-1.54197	0.191078
2003	-1.1584	-0.0167103	0.199862
2004	0.782084	0.491282	0.0565211
2005	-0.885637	-1.12707	0.232139
2006	0.681018	0.159388	-0.00891926
2007	0.066566	0.296424	-0.0204594
2008	1.04166	0.784959	-0.211156
2009	1.23226	0.283446	0.126899
2010	-0.0623505	-0.0843746	0.194201
2011	1.72037	1.17922	-0.199731
2012	0.321643	-0.363048	-0.131844
2013	0.221178	0.376179	-0.0458286
2014	1.1066	0.96669	-0.0280392
2015	-1.00033	-1.45027	0.198138

## Sheet: SIntact
	Bookkeeping and residual budget	ORCHIDEE	Tair
1959	-0.13027	-0.056733	0.264936
1960	0.484939	0.136569	0.126598
1961	0.467186	-0.322928	0.125682
1962	0.905494	0.364833	0.0609035
1963	0.812254	-0.272828	0.118821
1964	0.863361	0.0347566	-0.00057789
1965	-0.51653	-0.552502	-0.00645309
1966	-0.469818	-0.331575	0.182592
1967	0.804191	0.0470956	-0.102203
1968	0.100523	0.339642	-0.142121
1969	-0.42453	-0.504197	0.30209
1970	0.294279	-0.550455	0.153132
1971	1.16188	0.244521	-0.307069
1972	-0.54209	-0.339187	0.0241252
1973	-0.335612	-0.294559	0.181573
1974	1.2945	1.22966	-0.397312
1975	0.0221242	0.454194	-0.306243
1976	0.709059	0.709779	-0.375357
1977	-1.25917	-0.183941	-0.116477
1978	-0.0210077	0.564183	-0.130623
1979	-1.47177	0.0440351	0.0238253
1980	-0.975577	-0.432443	0.0766341
1981	-0.0451575	0.40781	-0.080747
1982	0.11911	-0.15089	-0.10439
1983	-1.82463	-1.37566	0.193481
1984	-0.279687	0.787651	-0.160818
1985	-0.965179	0.772889	-0.143702
1986	0.437017	0.459848	-0.0855781
1987	-2.93899	-1.14572	0.327614
1988	-1.80203	-0.110344	0.12311
1989	0.151432	1.18915	-0.271872
1990	0.670062	-0.174893	0.0918617
1991	1.68308	-0.458924	-0.007667
1992	1.54702	-0.429579	-0.12037
1993	0.502824	0.270426	-0.0914034
1994	-0.256247	-0.442673	-0.125038
1995	-0.672306	-0.300305	0.0576433
1996	1.32199	0.492479	-0.0725887
1997	-0.10146	-0.0623372	0.0707302
1998	-2.61593	-0.617309	0.434962
1999	0.492313	0.606244	-0.182897
2000	0.875522	0.617194	-0.175906
2001	-0.153453	-0.0142673	0.0142372
2002	-1.47069	-0.713472	0.191078
2003	-1.07148	-0.0621068	0.199862
2004	0.893684	0.0737036	0.0565211
2005	-0.800711	-0.420178	0.232139
2006	0.851916	0.162934	-0.00891926
2007	-0.0174918	0.259777	-0.0204594
2008	0.960505	0.590855	-0.211156
2009	1.23095	0.132003	0.126899
2010	-0.137186	-0.267306	0.194201
2011	1.59775	0.668166	-0.199731
2012	0.17694	-0.197408	-0.131844
2013	0.00771777	-0.135334	-0.0458286
2014	0.944061	0.315261	-0.0280392
2015	-1.08467	-1.05561	0.198138

## Sheet: ELUC
	Bookkeeping and residual budget	ORCHIDEE	Tair
1959	0.208217	0.108599	0.264936
1960	0.226168	0.196258	0.126598
1961	0.249082	0.00730047	0.125682
1962	0.248993	0.102365	0.0609035
1963	0.197323	-0.189926	0.118821
1964	0.136064	-0.035076	-0.00057789
1965	0.0706562	0.425516	-0.00645309
1966	0.00390604	0.20887	0.182592
1967	-0.0216801	-0.275723	-0.102203
1968	-0.0148772	-0.533292	-0.142121
1969	0.0157477	0.328048	0.30209
1970	0.0331966	0.154119	0.153132
1971	0.0124495	-0.189229	-0.307069
1972	-0.0314407	0.286555	0.0241252
1973	-0.0566918	0.00578506	0.181573
1974	-0.105733	-0.684499	-0.397312
1975	-0.133956	0.215367	-0.306243
1976	-0.156296	-0.63583	-0.375357
1977	-0.188043	-0.0774715	-0.116477
1978	-0.249415	-0.746346	-0.130623
1979	-0.290319	0.136092	0.0238253
1980	-0.330733	0.508291	0.0766341
1981	-0.357705	-0.594697	-0.080747
1982	-0.375676	0.00961932	-0.10439
1983	-0.327855	0.588953	0.193481
1984	-0.292393	-0.510925	-0.160818
1985	-0.278977	-0.308552	-0.143702
1986	-0.243008	-0.170356	-0.0855781
1987	-0.206989	0.504835	0.327614
1988	-0.210289	-0.162806	0.12311
1989	-0.18422	-0.611789	-0.271872
1990	0.0133542	0.353315	0.0918617
1991	0.118973	0.17313	-0.007667
1992	0.218125	0.52812	-0.12037
1993	0.268694	0.0946626	-0.0914034
1994	0.303104	0.46121	-0.125038
1995	0.309898	0.25505	0.0576433
1996	0.298316	0.0443456	-0.0725887
1997	0.787206	-0.146091	0.0707302
1998	0.236325	0.548711	0.434962
1999	0.201408	0.113613	-0.182897
2000	0.126219	-0.164133	-0.175906
2001	0.109579	0.280863	0.0142372
2002	0.177981	0.828503	0.191078
2003	0.0869187	-0.0453965	0.199862
2004	0.111601	-0.417578	0.0565211
2005	0.0849264	0.706888	0.232139
2006	0.170898	0.00354635	-0.00891926
2007	-0.0840578	-0.0366469	-0.0204594
2008	-0.0811569	-0.194104	-0.211156
2009	-0.00130804	-0.151443	0.126899
2010	-0.0748352	-0.182931	0.194201
2011	-0.122621	-0.511055	-0.199731
2012	-0.144702	0.165639	-0.131844
2013	-0.213461	-0.511513	-0.0458286
2014	-0.162543	-0.651429	-0.0280392
2015	-0.0843467	0.394666	0.198138
